# Supplementary material for: Metabolic Enzyme SLC27A5 Regulates PIP4K2A pre‐mRNA Splicing as a Noncanonical Mechanism to Suppress Hepatocellular Carcinoma Metastasis
Source: Adv Sci (Weinh). 2023 Dec 7;11(5):2305374. doi: 10.1002/advs.202305374 (PMC10837360; doi:10.1002/advs.202305374)
Supplement: Supplementary file 2 — Supporting Information [file ADVS-11-2305374-s001.xlsx]

## Sheet: Figure1
Figure 1E
Figure 1F
Figure 1G
Figure 1J
Figure 1I

## Sheet: Figure2
Figure 2H
Figure 2I
	Relative mRNA Levels
		Parental			SLC27A5 KO			Mean		SEM		P Value
		Exp.1	Exp.2	Exp.3	Exp.1	Exp.2	Exp.3	Parental	SLC27A5 KO	Parental	SLC27A5 KO	Parental	SLC27A5 KO
	PIP4K2A mRNA Enrichment (% Input)	0.325295	0.39163	0.335629	0.574694	0.602733	0.563686	0.3375	0.5804	0.029142	0.0164386	0.0006
Figure 2J
			Intensity of PIP4K2A-L			Intensity of PIP4K2A-S			PSI=L/(L+S)			Mean	SEM	P Value
			Exp.1	Exp.2	Exp.3	Exp.1	Exp.2	Exp.3	Exp.1	Exp.2	Exp.3			Parental+shControl VS SLC27A5-KO+shControl	SLC27A5-KO+shControl VS SLC27A5-KO+shIGF2BP3
	HepG2	Parental + shControl	22269.7	21915.8	19077.7	2319.43	1761.17	3051.53	0.905673	0.925617	0.862104	0.897798	0.0265202	0.00471179	0.0046125
		Parental + shIGF2BP3	29074.4	31552.7	35632.3	1193.48	809.27	2006.14	0.960569	0.974993	0.9467	0.960754	0.0115515
		SLC27A5KO + shControl	18361.5	13780.5	15280.2	8404.38	12543.3	9438.97	0.686004	0.5235	0.618152	0.609218	0.0666419
		SLC27A5KO + shIGF2BP3	22153.9	18218	25094.5	3027.77	2511.58	1847.43	0.879763	0.878841	0.931429	0.896678	0.024576
	SNU449	Parental + shControl	20269.7	17105.8	22877.7	3019.43	1601.17	2051.53	0.87035	0.914408	0.917706	0.900821	0.0215882	0.00587218	0.00519978
		Parental + shIGF2BP3	24074.4	22552.7	28632.3	1193.48	1609.27	706.14	0.952767	0.933397	0.975931	0.954032	0.0173877
		SLC27A5KO + shControl	8361.48	10178.5	13280.2	7344.38	4543.29	6838.97	0.53238	0.69139	0.660077	0.627949	0.0687762
		SLC27A5KO + shIGF2BP3	17153.9	22218	20094.5	2027.77	2701.58	1847.43	0.894286	0.891588	0.915804	0.900559	0.0108356
Figure 2K
		Intensity of PIP4K2A-L	Intensity of PIP4K2A-S	PSI=L/(L+S)	Mean(PSI)	SEM(PSI)	P Value(PSI)
	1N	10050.3	1489.31	0.870939	0.574676	0.254358	0.0046
	1T	14046.6	8469.01	0.623861
	2N	9097.6	5073.13	0.641999
	2T	40979.7	1519.36	0.96425
	3N	12826.3	2064.01	0.861386
	3T	4033.31	12859.4	0.23876
	4N	13871.3	1058.48	0.929103
	4T	2089.65	12149.3	0.146756
	5N	45892.1	6101.43	0.88265
	5T	15206	15061.4	0.502388
	6N	13290	4056.89	0.766132
	6T	6039.77	8209.13	0.423876
	7N	14122	6967.18	0.669633
	7T	3000.6	10011.7	0.230597
	8N	18756	7367.89	0.717964
	8T	7640.89	13416	0.36287
	9N	28101.9	20728.5	0.575501
	9T	15898.4	30987	0.33909
	10N	23652.8	20318	0.53792
	10T	12020.5	45814.7	0.207841

## Sheet: Figure3
Figure 3A
			PLC/PRF/5									Mean			SEM			P Value
	Group		GFP			PIP4K2A-L			PIP4K2A-S			GFP	PIP4K2A-L	PIP4K2A-S	GFP	PIP4K2A-L	PIP4K2A-S	GFP	PIP4K2A-S
	Absorbance at 450nm	1d	0.219	0.24	0.264333	0.213	0.224333	0.249333	0.224667	0.244333	0.253667	0.241111	0.228889	0.240889	0.0185238	0.0151787	0.0120871	0.000232841
		2d	0.350333	0.366	0.426	0.368333	0.428667	0.452	0.481	0.484	0.503	0.380778	0.416333	0.489333	0.0326104	0.0352527	0.00974109
		3d	0.649333	0.656667	0.719	0.716	0.733667	0.774667	0.863333	0.939	1.01867	0.675	0.741445	0.940333	0.0312564	0.024574	0.0634218
		4d	1.024	1.27	1.09033	1.39067	1.29867	1.21	1.53633	1.578	1.67333	1.12811	1.29978	1.59589	0.103921	0.0737612	0.0573426
		5d	1.51167	1.67367	1.77033	2.08733	1.95267	1.81667	2.83633	3.07567	2.91933	1.65189	1.95222	2.94378	0.106717	0.110499	0.0992248
Figure 3B
	Cell	PLC/PRF/5			MHCC-97H
		GFP	PIP4K2A-L	PIP4K2A-S	GFP	PIP4K2A-L	PIP4K2A-S
	Number of colonies	80	120	180	92	136	225
		74	113	166	80	144	203
		89	108	188	95	128	203
	Mean	81	113.667	178	89	136	210.333
	SEM	6.16441	4.92161	9.09212	6.48074	6.53197	10.3709
	P Value	GFP	0.00424168		GFP	0.00194796
		PIP4K2A-L			PIP4K2A-L
		GFP	0.000236504		GFP	0.000149696
		PIP4K2A-S			PIP4K2A-S
Figure 3C
	Cell	PLC/PRF/5			MHCC-97H
		GFP	PIP4K2A-L	PIP4K2A-S	GFP	PIP4K2A-L	PIP4K2A-S
	Number of migration cells	37	57	79	49	78	127
		49	64	90	58	80	110
		42	62	96	69	84	123
	Mean	42.6667	61	88.3333	58.6667	80.6667	120
	SEM	4.92161	2.94392	7.03957	8.17856	2.49444	7.25718
	P Value	GFP	0.0106504		GFP	0.02199
		PIP4K2A-L			PIP4K2A-L
		GFP	0.00167491		GFP	0.00136704
		PIP4K2A-S			PIP4K2A-S
Figure 3D
	Cell	PLC/PRF/5			MHCC-97H
		GFP	PIP4K2A-L	PIP4K2A-S	GFP	PIP4K2A-L	PIP4K2A-S
	Number of invasion cells	80	102	141	54	90	126
		70	95	126	63	82	120
		60	94	110	72	88	104
	Mean	70	97	125.667	63	86.6667	116.667
	SEM	8.16497	3.55903	120.556	7.34847	3.39935	9.28559
	P Value	GFP	0.0127768		GFP	0.0144494
		PIP4K2A-L			PIP4K2A-L
		GFP	0.00639935		GFP	0.00304452
		PIP4K2A-S			PIP4K2A-S
Figure 3E
			GFP	PIP4K2A-L	PIP4K2A-S				GFP	PIP4K2A-L	PIP4K2A-S				GFP	PIP4K2A-L	PIP4K2A-S
	Tumor size(mm3)		168.75	576	864		Tumor number		1	2	5		Liver weight(g)		1.726	1.862	1.975
			134.75	544.5	1274				2	1	3				1.758	1.745	2.074
			350	576	1176				3	2	6				1.623	1.759	2.012
			224	300	1008				2	3	6				1.693	1.851	2.069
			90	320	1098.5				2	2	5				1.791	1.772	2.112
			192	676	1575				1	3	5				1.809	1.832	1.998
	Mean		193.25	498.75	1165.92		Mean		1.83333	2.16667	5		Mean		1.73333	1.8035	2.04
	SEM		81.8543	139.582	223.521		SEM		0.687184	0.687184	1		SEM		0.062601	0.046342	0.0482252
	P Value	GFP vs PIP4K2A-S	0.0018				P Value	GFP vs PIP4K2A-S	0.0468				P Value	GFP vs PIP4K2A-S	0.0002
		PIP4K2A-L vs PIP4K2A-S	0.0019					PIP4K2A-L vs PIP4K2A-S	0.04					PIP4K2A-L vs PIP4K2A-S	0.0013
Figure 3F
			GFP	PIP4K2A-L	PIP4K2A-S
	number of metastatic nodules		0	1	3
			1	2	7
			1	1	5
			2	2	4
			0	3	5
			1	1	4
	Mean		0.833333	1.66667	4.66667
	SEM		0.687184	0.745356	1.24722
	P Value	PIP4K2A-L vs PIP4K2A-S	0.0021
Figure 3G
	Cell		SNU449												Mean				SEM				P Value
	Group		Parental+shControl			Parental+shPIP4K2A-S			SLC27A5-KO+shControl			SLC27A5-KO+shPIP4K2A-S			Parental+shControl	Parental+shPIP4K2A-S	SLC27A5-KO+shControl	SLC27A5-KO+shPIP4K2A-S	Parental+shControl	Parental+shPIP4K2A-S	SLC27A5-KO+shControl	SLC27A5-KO+shPIP4K2A-S	SLC27A5-KO+shControl	SLC27A5-KO+shPIP4K2A-S	SLC27A5-KO+shControl	Parental+shControl
	Absorbance at 450nm	1d	0.210667	0.214333	0.183	0.217333	0.217333	0.182	0.211333	0.215333	0.187	0.216333	0.219333	0.185333	0.202667	0.205555	0.204555	0.207	0.0139867	0.0166561	0.0125204	0.0153695	0.0122342		0.0019
		2d	0.399	0.41	0.367667	0.392	0.395667	0.357333	0.426667	0.435333	0.427667	0.398	0.419333	0.371	0.392222	0.381667	0.429889	0.396111	0.0179346	0.0172715	0.00387108	0.019777
		3d	0.644667	0.731333	0.619	0.611333	0.714	0.581333	0.865667	0.954667	0.816333	0.75	0.826	0.706667	0.665	0.635555	0.878889	0.760889	0.0480607	0.0568048	0.0572433	0.0493222
		4d	1.11033	1.22733	1.03967	1.01033	1.18267	0.997	1.452	1.56333	1.44867	1.26233	1.32633	1.13467	1.12578	1.06333	1.488	1.24111	0.0773888	0.084557	0.0532859	0.0796733
		5d	1.792	1.862	1.97433	1.66533	1.76667	1.59533	2.76367	3.03367	2.88567	2.13467	2.30433	2.077	1.87611	1.67578	2.89867	2.172	0.0751029	0.0703356	0.135	0.0964897
Figure 3H
	Cell	SNU449				HepG2
		Parental+shControl	Parental+shPIP4K2A-S	SLC27A5-KO+shControl	SLC27A5-KO+shPIP4K2A-S	Parental+shControl	Parental+shPIP4K2A-S	SLC27A5-KO+shControl	SLC27A5-KO+shPIP4K2A-S
	Number of colonies	136	120	219	170	130	116	210	160
		154	115	213	154	129	110	190	165
		128	123	235	172	152	119	230	155
	Mean	139.333	119.333	222.333	165.333	137	115	210	160
	SEM	10.873	3.29983	9.28559	8.05536	10.6145	3.74166	16.3299	4.08248
	P Value	Parental+shControl	0.0011999			Parental+shControl	0.00608459
		SLC27A5-KO+shControl				SLC27A5-KO+shControl
		SLC27A5-KO+shControl	0.00279695			SLC27A5-KO+shControl	0.0136866
		SLC27A5-KO+shPIP4K2A-S				SLC27A5-KO+shPIP4K2A-S
Figure 3I
	Cell	SNU449				HepG2
		Parental+shControl	Parental+shPIP4K2A-S	SLC27A5-KO+shControl	SLC27A5-KO+shPIP4K2A-S	Parental+shControl	Parental+shPIP4K2A-S	SLC27A5-KO+shControl	SLC27A5-KO+shPIP4K2A-S
	Number of migration cells	100	54	165	120	68	45	110	78
		94	56	167	116	78	42	120	82
		134	50	151	114	60	40	129	72
	Mean	109.333	53.3333	161	116.667	68.6667	42.3333	119.667	77.3333
	SEM	17.6131	2.49444	7.11805	2.49444	7.36357	2.0548	7.7603	4.10961
	P Value	Parental+shControl	0.0183611			Parental+shControl	0.00252257
		SLC27A5-KO+shControl				SLC27A5-KO+shControl
		SLC27A5-KO+shControl	0.00114405			SLC27A5-KO+shControl	0.00241957
		SLC27A5-KO+shPIP4K2A-S				SLC27A5-KO+shPIP4K2A-S
Figure 3J
	Cell	SNU449				HepG2
		Parental+shControl	Parental+shPIP4K2A-S	SLC27A5-KO+shControl	SLC27A5-KO+shPIP4K2A-S	Parental+shControl	Parental+shPIP4K2A-S	SLC27A5-KO+shControl	SLC27A5-KO+shPIP4K2A-S
	Number of invasion cells	93	54	174	141	54	45	124	75
		74	51	165	133	64	36	107	80
		72	55	150	136	50	39	109	89
	Mean	79.6667	53.3333	163	136.667	56	40	113.333	81.3333
	SEM	9.46338	1.69967	9.89949	3.29983	5.88784	3.74166	7.58654	5.79272
	P Value	Parental+shControl	0.0010022			Parental+shControl	0.00107788
		SLC27A5-KO+shControl				SLC27A5-KO+shControl
		SLC27A5-KO+shControl	0.0233997			SLC27A5-KO+shControl	0.00902986
		SLC27A5-KO+shPIP4K2A-S				SLC27A5-KO+shPIP4K2A-S
Figure 3K
			Parental+shControl	Parental+shPIP4K2A-S	SLC27A5-KO+shControl	SLC27A5-KO+shPIP4K2A-S				Parental+shControl	Parental+shPIP4K2A-S	SLC27A5-KO+shControl	SLC27A5-KO+shPIP4K2A-S
	Tumor number		5	8	22	10		Liver weight		1.995	1.616	2.378	1.672
			10	10	25	14				1.759	1.478	2.494	1.624
			14	3	25	10				1.812	1.501	2.441	1.592
			13	8	31	8				1.782	1.358	2.383	1.552
			12	6	24	5				1.686	1.449	2.225	1.701
			13	8	22	7				1.701	1.39	2.411	1.814
	Mean		11.1667	7.16667	24.8333	9		Mean		1.78917	1.46533	2.38867	1.65917
	SEM		3.02306	2.19216	3.02306	2.82843		SEM		0.101872	0.083262	0.082931	0.084775
	P Value	Parental+shControl VS SLC27A5-KO+shControl	<0.0001					P Value	Parental+shControl VS SLC27A5-KO+shControl	<0.0001
		SLC27A5-KO+shControl VS SLC27A5-KO+shPIP4K2A-S	<0.0001						SLC27A5-KO+shControl VS SLC27A5-KO+shPIP4K2A-S	<0.0001
Figure 3L
			Parental+shControl	Parental+shPIP4K2A-S	SLC27A5-KO+shControl	SLC27A5-KO+shPIP4K2A-S
	Number of metastatic nodules		1	1	5	2
			1	3	9	2
			1	1	5	2
			2	2	6	3
			4	3	6	4
			2	1	7	1
	Mean		1.83333	1.83333	6.33333	2.33333
	SEM		1.06719	0.897527	1.37437	0.942809
	P Value	Parental+shControl VS SLC27A5-KO+shControl	0.0025
		SLC27A5-KO+shControl VS SLC27A5-KO+shPIP4K2A-S	0.0045

## Sheet: Figure4
Figure 4B
Figure 4C
Figure 4D
Figure 4F
Figure 4G
Figure 4H

## Sheet: Figure5
Figure5B
			WT+AAV-Control	WT+AAV-Slc27a5	Slc27a5-/-+AAV-Control	Slc27a5-/-+AAV-Slc27a5				WT+AAV-Control	WT+AAV-Slc27a5	Slc27a5-/-+AAV-Control	Slc27a5-/-+AAV-Slc27a5
	Tumor Number		22	12	35	16		Liver Weight(g)		1.726	1.572	1.975	1.672
			26	13	38	17				1.629	1.513	2.201	1.514
			18	15	29	19				1.842	1.628	2.317	1.852
			19	10	44	21				1.893	1.431	2.361	1.584
			23	14	40	19				1.555	1.389	2.279	1.719
			20	9	36	14				1.741	1.474	2.119	1.636
	Mean		21.3333	12.1667	37	17.6667		Mean		1.731	1.50117	2.20867	1.66283
	SEM		2.68742	2.11476	4.6188	2.28522		SEM		0.115521	0.0811242	0.130759	0.106543
	P Value	WT+AAV-Control VS Slc27a5-/-+AAV-Control	0.0007					P Value	WT+AAV-Control VS Slc27a5-/-+AAV-Control	0.0008
		Slc27a5-/-+AAV-Control vs Slc27a5-/-+AAV-Slc27a5	0.0002						Slc27a5-/-+AAV-Control vs Slc27a5-/-+AAV-Slc27a5	0.0005
Figure5C
			WT+AAV-Control	WT+AAV-Slc27a5	Slc27a5-/-+AAV-Control	Slc27a5-/-+AAV-Slc27a5
	Number of metastatic nodules		11	6	18	8
			13	7	21	8
			9	7	14	9
			8	5	20	10
			11	7	20	9
			10	5	23	7
	Mean		10.3333	6.16667	19.3333	8.5
	SEM		1.59861	0.897527	2.80872	0.957427
	P Value	WT+AAV-Control VS Slc27a5-/-+AAV-Control	0.0008
		Slc27a5-/-+AAV-Control vs Slc27a5-/-+AAV-Slc27a5	0.0008
Figure5D
		Intensity of PIP4K2A-L			Intensity of PIP4K2A-S			PSI=L/(L+S)			Mean	SEM	P Value
		Exp.1	Exp.2	Exp.3	Exp.1	Exp.2	Exp.3	Exp.1	Exp.2	Exp.3			Parental+shControl VS SLC27A5-KO+shControl	SLC27A5-KO+shControl VS SLC27A5-KO+shIGF2BP3
	WT+AAV-Control	22447.2	21237.2	22028.2	10723.3	9766.43	10451.4	0.676723	0.684991	0.678217	0.679977	0.00359762	0.0116416	0.012552
	WT+AAV-Slc27a5	25843.3	28283.3	26323.5	4356.58	3787.6	3926.12	0.855742	0.881899	0.870209	0.869283	0.0106987
	Slc27a5-/-+AAV-Control	10239	10446.1	10812.8	13715.7	10202.7	25743.3	0.427432	0.505893	0.295786	0.409704	0.0866868
	Slc27a5-/-+AAV-Slc27a5	22239	21446.1	20812.8	9715.72	10202.7	10743.3	0.695954	0.677627	0.65955	0.67771	0.0148621
Figure5E
	Relative mRNA Levels
		WT(AAV-Control)			WT-(AAV-SLC27A5)			Slc27a5-/-(AAV-Control)			Slc27a5-/-(AAV-SLC27A5)			Mean				SEM				P Value
		Exp.1	Exp.2	Exp.3	Exp.1	Exp.2	Exp.3	Exp.1	Exp.2	Exp.3	Exp.1	Exp.2	Exp.3	WT(AAV-Control)	WT-(AAV-SLC27A5)	Slc27a5-/-(AAV-Control)	Slc27a5-/-(AAV-SLC27A5)	WT(AAV-Control)	WT-(AAV-SLC27A5)	Slc27a5-/-(AAV-Control)	Slc27a5-/-(AAV-SLC27A5)	WT(AAV-Control)	WT-(AAV-SLC27A5)	Slc27a5-/-(AAV-Control)
	SLC27A5	1.00666	1.00549	1.00145	1.04973	1.28197	0.991625	1.09584	1.2399	1.12474	1.08028	1.03253	1.06186	1.001	2.261	1.53e-06	1.008	0.0022327	0.125438	0.0622276	0.0196621	ns		ns
	IGF2BP3	1.00169	1.00122	1.0008	1.94529	2.44291	1.88772	0.0407048	0.0200739	0.010262	1.058	0.944658	0.996556	1.005	1.108	1.153	1.058	0.000363618	0.249258	0.0126871	0.0463269	0.0212		0.0012
	PIP4K2A-L	1.00519	1.0046	1.00507	3.85895	2.29306	2.01709	0.147293	0.172282	0.153863	0.920719	0.96938	0.911906	1.005	2.458	0.1578	0.934	0.000252951	0.811077	0.0105772	0.0252737	0.0434		0.002
	PIP4K2A-S	1.00022	1.00191	1.00465	0.288064	0.338168	0.222601	2.1437	2.43286	1.90266	1.17074	1.19798	0.904693	1.002	0.2829	2.16	1.091	0.00182776	0.0473188	0.216751	0.132305	0.0023		0.006
Figure 5G

## Sheet: Figure6
Figure 6A
	Relative mRNA Levels		NO.1	2	3	4	5	6	7	8	9	10	11	12	13	14	15	16	17	18	19	20	21	22	23	24	25	26	27	28	29	30	31	32	33	34	35	36	37	38	39	40	Mean	SEM	P Value	R Value
	T/N	SLC27A5	0.0726271	0.355024	0.0392256	0.414538	0.0221075	0.139304	0.421593	0.611759	0.0584167	0.116833	0.805643	0.318838	0.0802642	0.0364165	0.0889393	0.677721	0.155172	0.291214	0.178363	1.19953	0.904828	0.529019	0.630547	0.584628	0.363624	0.245369	0.116833	0.32734	0.114859	0.226827	0.272714	0.325897	0.451179	0.869523	0.489649	0.704394	0.468145	0.489649	0.704394	0.468145	0.384277	0.276512	0.0004	o.5353
		PIP4K2A-L/S	0.0856147	0.229831	0.103559	0.137379	0.0273428	0.162382	0.115909	0.13723	0.314671	0.122837	0.226234	0.182648	0.1259	0.0858885	0.0666301	0.122062	0.0896823	0.0738907	0.288615	0.523175	0.514272	0.512478	0.212407	0.553342	0.210048	0.124713	0.204259	0.178196	0.0739249	0.0754949	0.0622146	0.0874126	0.192853	0.154308	0.175782	0.117022	0.270179	0.175782	0.111483	0.270179	0.187446	0.130822
Figure 6B
	Expression Levels		NO.1	2	3	4	5	6	7	8	9	10	11	12	13	14	15	16	17	18	19	20	21	22	23	24	25	26	27	28	29	30	31	32	33	34	35	36	37	38	39	40	Mean	SEM	P Value	R Value
	T/N	p-AKT(S473)	12.5495	8.50287	7.61163	3.25915	8.07923	14.8232	6.40594	9.09847	2.97268	2.75323	10.0533	9.95909	9.91264	9.90799	10.5519	5.02948	6.48564	6.18219	8.87461	2.1934	2.33409	7.20189	7.52974	1.89001	6.0976	8.13732	8.92625	9.7015	10.0431	5.23958	4.82792	8.66158	6.32001	4.42438	7.14671	8.83406	9.88533	6.56556	7.48215	3.79895	7.25635	2.89774	0.0252	-0.3537
		SLC27A5	0.574221	0.325718	0.257737	0.829914	0.548541	0.749545	1.28506	0.439723	0.327908	0.638896	0.727285	0.162459	0.220462	0.617987	0.508825	0.604091	1.78695	2.0408	0.468248	1.69803	0.614411	0.43705	0.268185	1.16049	0.241354	0.604662	0.770019	0.588232	0.312364	0.219308	1.56389	0.230124	0.36315	1.21124	0.124501	0.553727	0.41587	0.300088	0.29031	0.954974	0.650909	0.466688
Figure 6C
	Relative protein/mRNA Levels		NO.1	2	3	4	5	6	7	8	9	10	11	12	13	14	15	16	17	18	19	20	21	22	23	24	25	26	27	28	29	30	31	32	33	34	35	36	37	38	39	40	Mean	SEM	P Value	R Value
	T/N	p-AKT(S473)	12.5495	8.50287	7.61163	3.25915	8.07923	14.8232	6.40594	9.09847	2.97268	2.75323	10.0533	9.95909	9.91264	9.90799	10.5519	5.02948	6.48564	6.18219	8.87461	2.1934	2.33409	7.20189	7.52974	1.89001	6.0976	8.13732	8.92625	9.7015	10.0431	5.23958	4.82792	8.66158	6.32001	4.42438	7.14671	8.83406	9.88533	6.56556	7.48215	3.79895	7.25635	2.89774	0.0055	-0.4311
		PIP4K2A-L/S	0.0856147	0.229831	0.103559	0.137379	0.0273428	0.162382	0.115909	0.13723	0.314671	0.122837	0.226234	0.182648	0.1259	0.0858885	0.0666301	0.122062	0.0896823	0.0738907	0.288615	0.523175	0.514272	0.512478	0.212407	0.553342	0.210048	0.124713	0.204259	0.178196	0.0739249	0.0754949	0.0622146	0.0874126	0.192853	0.154308	0.175782	0.117022	0.270179	0.175782	0.111483	0.270179	0.187446	0.130822
Figure 6(D-E)
	ID	TCGA-2Y-A9GS-01A	TCGA-2Y-A9GT-01A	TCGA-2Y-A9GU-01A	TCGA-2Y-A9GV-01A	TCGA-2Y-A9GW-01A	TCGA-2Y-A9GX-01A	TCGA-2Y-A9GY-01A	TCGA-2Y-A9GZ-01A	TCGA-2Y-A9H0-01A	TCGA-2Y-A9H1-01A	TCGA-2Y-A9H2-01A	TCGA-2Y-A9H3-01A	TCGA-2Y-A9H4-01A	TCGA-2Y-A9H5-01A	TCGA-2Y-A9H6-01A	TCGA-2Y-A9H7-01A	TCGA-2Y-A9H8-01A	TCGA-2Y-A9H9-01A	TCGA-2Y-A9HA-01A	TCGA-2Y-A9HB-01A	TCGA-3K-AAZ8-01A	TCGA-4R-AA8I-01A	TCGA-5C-A9VG-01A	TCGA-5C-A9VH-01A	TCGA-5C-AAPD-01A	TCGA-5R-AA1C-01A	TCGA-5R-AA1D-01A	TCGA-5R-AAAM-01A	TCGA-BC-A10Q-01A	TCGA-BC-A10R-01A	TCGA-BC-A10S-01A	TCGA-BC-A10T-01A	TCGA-BC-A10U-01A	TCGA-BC-A10W-01A	TCGA-BC-A10X-01A	TCGA-BC-A10Y-01A	TCGA-BC-A10Z-01A	TCGA-BC-A110-01A	TCGA-BC-A112-01A	TCGA-BC-A216-01A	TCGA-BC-A217-01A	TCGA-BC-A3KF-01A	TCGA-BC-A3KG-01A	TCGA-BC-A5W4-01A	TCGA-BC-A69H-01A	TCGA-BC-A69I-01A	TCGA-BC-A8YO-01A	TCGA-BD-A2L6-01A
	Age	58.4055	51.4192	55.3068	54.8247	64.6219	68.3918	64.2055	82.4164	49.6137	58.1425	64.8027	45.0493	68.7562	59.7753	68.4438	81.5123	85.8137	70.3288	70.937	66.737	65.8795	66.5178	58.2822	70.1589	61.7863	57.7342	17.9315	65.8082	72.3288	66.5041	81.7589	76.5589	69.3288	50.8548	52.4384	76.8466	62.7753	51.9205	80.8521	62.926	75.0986	66.6521	68.6603	69.8712	64.0548	69.5068	66.2712	69.8329
	Age_group	<60	<60	<60	<60	>=60	>=60	>=60	>=60	<60	<60	>=60	<60	>=60	<60	>=60	>=60	>=60	>=60	>=60	>=60	>=60	>=60	<60	>=60	>=60	<60	<60	>=60	>=60	>=60	>=60	>=60	>=60	<60	<60	>=60	>=60	<60	>=60	>=60	>=60	>=60	>=60	>=60	>=60	>=60	>=60	>=60
	Gender	male	male	female	female	male	male	female	female	male	male	female	male	male	female	female	female	female	male	male	male	male	male	male	male	male	male	female	female	female	female	male	male	male	male	female	male	female	female	male	female	female	female	female	male	male	male	female	male
	OS	1.98356	4.44932	5.31233	6.93699	3.48219	6.69041	2.07397	2.32329	10.0685	3.36712	4.74247	4.15342	3.97808	1.52055	0.978082	3.2	1.73425	1.90959	0.0986301	0.712329	1.08493	0.717808	0.89863	0.882192	0.0547945	1.42466	1.23014	0.126027	3.10959	0.843836	3.89863	2.29315	2.29315	0.249315	2.10959	1.94795	0.0931507	5.79726	0.419178	3.70137	3.8274	0.0219178	1.86301	1.49863	1.21644	1.06027	1.53973	3.73425
	OS_status	1	1	0	1	1	0	1	1	0	1	0	0	0	1	0	0	1	0	1	0	0	1	0	0	0	0	0	1	1	1	1	1	1	1	1	1	1	1	1	0	1	0	0	1	0	0	0	0
	AS_group	PIP4K2A-L	PIP4K2A-L	PIP4K2A-L	PIP4K2A-L	PIP4K2A-L	PIP4K2A-L	PIP4K2A-L	PIP4K2A-L	PIP4K2A-L	PIP4K2A-L	PIP4K2A-L	PIP4K2A-L	PIP4K2A-L	PIP4K2A-L	PIP4K2A-L	PIP4K2A-L	PIP4K2A-L	PIP4K2A-L	PIP4K2A-L	PIP4K2A-L	PIP4K2A-L	PIP4K2A-L	PIP4K2A-L	PIP4K2A-L	PIP4K2A-L	PIP4K2A-L	PIP4K2A-L	PIP4K2A-S	PIP4K2A-S	PIP4K2A-L	PIP4K2A-L	PIP4K2A-S	PIP4K2A-L	PIP4K2A-S	PIP4K2A-S	PIP4K2A-L	PIP4K2A-L	PIP4K2A-L	PIP4K2A-L	PIP4K2A-L	PIP4K2A-L	PIP4K2A-L	PIP4K2A-L	PIP4K2A-L	PIP4K2A-L	PIP4K2A-L	PIP4K2A-S	PIP4K2A-L
	PSI	null	null	null	null	null	null	null	null	null	null	null	null	null	null	null	null	null	null	null	null	null	null	null	null	null	null	null	0.8554	0.9413	null	null	0.9324	null	0.9596	0.9474	null	null	null	null	null	null	null	null	null	null	null	0.9506	null
	SLC27A5_exp	12.7762	14.5623	12.1268	14.4125	12.1178	12.6969	8.9107	14.8144	11.908	15.1357	10.9919	10.4531	14.939	12.2203	12.2386	10.2856	12.5469	14.7547	14.2235	14.4005	13.29	14.4345	10.8808	11.0027	11.5725	13.0967	12.2161	14.3729	6.1818	10.6141	14.553	14.276	11.8278	8.3805	14.0726	13.4434	12.7932	14.7846	6.7895	10.6788	11.6929	12.5377	7.7661	13.7818	10.1481	14.9789	10.3038	14.7947
	SLC27A5_level	High	High	Low	High	Low	High	Low	High	Low	High	Low	Low	High	Low	Low	Low	High	High	High	High	High	High	Low	Low	Low	High	Low	High	Low	Low	High	High	Low	Low	High	High	High	High	Low	Low	Low	High	Low	High	Low	High	Low	High
Figure 6(G-J)
		Array location	H-score(SLC27A5)	H-score(PIP4K2A-S)	Expression of SLC27A5	Expression of PIP4K2A-S	Gender	Age	HBV	AFP	CEA	CA199	HBsAg	HBsAb	HBeAg	HBeAb	HBcAb	WBC	TB	DB	ALB	ALT	AST	PT	PLT	PAB	GGT	ALP	GLB	APO-A1	PCⅢ	Collagen IV	α2MG	AAG	Hap	HBV-DNA	Ascites	Distant metastases	Tumor diameter	Number	Subrange	PVTT	Vascular tumor thrombus	Cell Grading	Liver Cirrhosis	TNM(7th Edition)	TNM Instalment (7th Edition)	Date of Operation	The Last Follow-up Time
	Non-metastatic	A3,A4	103.383	115.682	High	Low	female	52	1	61.7	5	5	1	0	0	1	1	9.7	21.7	11.6	44.9	29.3	115.9	14.3	162.5	253.9	207	104	16.25	135	41.3	23.52	3.23	0.48	0.342	1000	0	0	4.8	1	0	0	0	2	0	T1N0M0	Ⅰ	2008-10-14	2015-07-26
		A5,A6	81.4408	111.647	Low	Low	male	58	1	138	2.9	24.8	1	0	0	1	1	7.7	21.7	8.4	44	109	18	13.3	103.9	187.3	149	73	19.23	89	30.4	31.22	3.22	0.699	0.529	500	0	0	4	1	0	0	0	3	1	T1N0M0	Ⅰ	2013-02-21	2019-01-06
		A7,A8	126.694	112.529	High	Low	male	45	1	132.3	1.5	1.5	1	0	1	1	1	7	8.3	4.5	43.7	78.3	180.5	13.8	127	236.3	147	116	26.23	97	38.5	27.74	3.05	0.698	0.995	1000	0	0	4.3	1	0	0	0	3	0	T1N0M0	Ⅰ	2009-03-31	2016-07-27
		A9,A10	97.2992	108.697	High	Low	male	32	1	79.3	1.6	1.6	1	0	0	1	1	11.9	23.1	9.3	43.9	20.7	103.3	13.4	115.9	211.1	147	118	18.74	87	24.9	33.66	2.61	0.752	0.5	1000	0	0	3.6	1	0	0	0	2	0	T1N0M0	Ⅰ	2009-03-30	2015-07-28
		A11,A12	127.723	114.962	High	Low	female	44	1	86	3.6	3.6	1	0	0	1	0	8.4	20.5	7.4	41.7	165.7	156.4	12	210.1	292.5	201	187	26.45	122	32.2	33.39	2.36	0.601	0.922	738	0	0	4.2	1	0	0	0	3	0	T1N0M0	Ⅰ	2009-03-18	2014-07-21
		A13,A14	88.3234	112.368	High	Low	male	60	0	43.5	4.8	4.8	0	0	0	1	1	5.6	10	4	46.6	187.1	177.1	13.4	186.1	147.8	189	133	23.78	111	53.9	29.11	2.25	0.592	0.472	50	0	0	3.6	1	0	0	0	2	0	T1N0M0	Ⅰ	2008-11-03	2014-07-27
		A15,A16	109.503	102.446	High	Low	male	47	1	75.1	-1	0	1	1	0	1	1	4.8	7.9	3.3	48.8	139.7	84.3	14.3	196.8	169.8	119	85	22.27	90	32.3	22.96	2.62	0.523	0.536	1000	0	0	3.1	1	0	0	0	2	0	T1N0M0	Ⅰ	2009-03-18	2015-07-22
		B13,B14	107.137	117.623	High	Low	female	50	1	14.7	3.8	3.8	1	0	0	1	1	7.6	9.7	3.9	42	219.1	64.3	14.8	107.2	142.3	78	167	22.52	107	27.8	22.68	2.31	0.756	0.566	98500	0	0	3.8	1	0	0	0	2	1	T1N0M0	Ⅰ	2009-03-04	2015-09-02
		B15,B16	84.8479	116.349	High	Low	male	46	1	3.5	3.5	15.2	1	0	1	1	1	6.4	7.2	3	46.2	35.1	19.2	11.2	223.6	156.9	87	172	17.7	121	59.9	32.2	2.94	0.785	0.741	1000	0	0	4.4	1	0	0	0	2	1	T1N0M0	Ⅰ	2009-03-04	2015-04-24
		B17,B18	70.0603	123.299	Low	Low	male	42	1	3.9	0.8	9.3	1	0	0	1	1	2.8	23.9	11.5	44.3	40.3	35.4	12.5	216.1	244.4	202	183	24.55	65	32.4	28.28	1.84	0.789	0.47	1000	0	0	5.1	1	0	0	0	3	1	T3N0M0	Ⅲ	2009-03-09	2014-08-12
		C1,C2	83.459	113.122	High	Low	female	60	1	128.7	4.8	4.8	1	0	1	1	1	2.2	18.3	6	40.1	156	54.6	12.7	110	249.5	109	192	27.33	77	31.2	28.93	2.1	0.591	0.778	1000	0	0	3	1	0	0	0	3	1	T1N0M0	Ⅰ	2009-03-10	2015-03-11
		C3,C4	80.0035	120.485	Low	Low	male	44	1	42	3.4	3.4	1	0	0	1	0	5.2	15.6	5.1	44.5	44	131.4	14.3	119	192.5	199	123	19.44	114	60.4	33.43	3.2	0.414	0.508	333000	0	0	4	1	0	0	0	3	1	T1N0M0	Ⅰ	2009-03-25	2014-12-23
		C7,C8	73.4635	121.463	Low	Low	male	33	1	99.3	1.8	1.8	1	0	0	1	1	7.3	8	2.4	47.1	197.6	187.6	12.3	215.7	244.1	102	101	26.18	128	51.1	29.01	2.84	0.725	0.938	1000	0	0	4.8	1	0	0	0	3	1	T1N0M0	Ⅰ	2009-03-24	2015-04-25
		C13,C14	81.1844	120.325	Low	Low	male	43	1	78.3	4	4	1	0	0	1	1	8.5	7.9	2.9	45.2	176.5	195.4	12.8	140.1	270.4	208	89	24.02	84	38.1	29.85	2.64	0.47	0.603	1000	0	0	3.5	1	0	0	0	3	0	T1N0M0	Ⅰ	2009-04-02	2014-12-09
		C15,C16	56.2502	127.313	Low	High	male	43	1	56.1	4.6	4.6	1	0	0	0	0	2.2	12.8	4.8	44.6	185.3	162	13.7	154	149.6	173	86	24.68	120	35.4	30.91	2.48	0.438	0.878	15700	0	0	3.6	1	0	0	0	3	0	T1N0M0	Ⅰ	2009-03-11	2014-08-12
		C17,C18	79.8673	114.441	Low	Low	female	45	1	37.8	4.6	4.6	1	0	0	1	1	6.4	17.2	6.3	43.7	144.2	155.3	14.3	213	258.8	99	170	25.38	61	26.8	29.46	2.97	0.679	1.191	1000	0	0	3	1	0	0	0	3	1	T1N0M0	Ⅰ	2009-03-13	2014-08-12
		D1,D2	48.6497	127.996	Low	High	male	59	1	11.2	1.8	80.5	1	0	0	1	1	2	11.5	5.8	39.6	27.6	41.1	14.3	84	164	115	121	33.88	49	37.3	24.2	2.66	0.75	0.465	1000	1	0	13	1	0	0	0	3	1	T3N0M0	Ⅲ	2009-05-13	2016-04-29
		D5,D6	47.9468	122.7	Low	Low	male	48	1	2.5	7	26	1	0	0	1	1	2.8	12.2	5.6	44.8	73.4	50.2	13.6	74	265	283	148	25.59	148	12.1	15.7	2.82	0.414	0.815	1400	1	0	2.8	1	0	0	0	2	1	T1N0M0	Ⅰ	2009-05-25	2016-04-26
		E1,E2	43.5764	134.589	Low	High	male	56	1	99	2.9	8.5	1	0	0	1	1	5.2	15	5.6	41.2	71	71.8	14.5	116	196	110	101	18.9	126	6.4	20.8	2.08	0.878	1.02	34000	1	0	7	2	0	0	0	2	1	T3N0M0	Ⅲ	2010-02-22	2016-04-28
		G5,G6	54.6818	124.617	Low	High	male	28	1	>1210	1.5	11.5	1	0	0	1	1	3.7	10.9	6	34.4	323	68	13.2	143.3	247	118	82	22.85	126	45.9	33.77	3.41	0.422	1.154	2340	0	0	1.2	1	0	0	0	3	0	T3N0M0	Ⅲ	2009-08-05	2015-06-15
		H1,H2	95.2056	117.621	High	Low	male	73	1	6.5	2.2	22.3	1	0	0	0	1	2.3	26.9	16.5	30.4	197	56	11.3	218.5	239	135	125	27.33	110	46.3	28.95	1.97	0.781	0.812	1000	0	0	2.6	1	0	0	0	3	1	T2N0M0	Ⅱ	2009-02-16	2015-04-25
		H3,H4	80.0433	110.113	Low	Low	male	70	1	30.5	3.4	33	1	1	0	0	1	10.8	20	8.8	37.1	39	29	12	120.1	154.6	138	161	27.43	65	30.6	31.28	2.81	0.764	0.34	1000	0	0	9	1	0	0	0	3	0	T2N0M0	Ⅱ	2009-05-13	2015-08-06
		H17,H18	94.4006	116.748	High	Low	male	54	1	7	20	22	1	0	0	0	1	4.9	12.7	5.7	34	12	30	12.2	207.9	257.2	142	188	16.72	79	64.4	18.22	3.22	0.6	0.867	1000	0	0	2	1	0	0	0	2	1	T2N0M0	Ⅱ	2009-03-02	2014-12-23
		I15,I16	51.6311	126.759	Low	High	male	46	1	2993	1.9	27.3	1	0	1	1	1	5.9	42.8	29.3	35.7	68	53	16.7	157.3	245.9	137	106	17.4	110	22.6	29	2.58	0.4	0.444	101000	0	0	1	1	0	0	0	3-4	0	T3N0M0	Ⅲ	2009-07-31	2019-05-17
		J5,J6	50.0273	121.111	Low	Low	male	58	1	1211	2.8	39.7	1	0	0	1	1	3.68	10.1	4.8	43.2	26	27	13.3	63	226	23	65	23.4		22.9	20.8	2.02	0.355	0.997	6800	0	0	2.4	1	0	0	0	2-3	1	T1N0M0	Ⅰ	2012-06-11	2018-09-25
		J15,J16	96.8364	108.929	High	Low	male	41	1	3.7	1.6	7.7	1	0	1	1	1	9.7	13.9	7	31.3	175	56.3	13	165.6	209.6	152	128	15.6	91	42.3	31.17	2.05	0.801	0.897	500	0	0	4	1	0	0	0	3	0	T2N0M0	Ⅱ	2009-08-07	2015-11-15
	metastatic	B1，B2	46.9963	135.903	Low	High	male	40	1	112.9	3.7	3.7	1	0	1	0	1	3.9	12.8	4.5	48.8	181.5	62.3	13.1	148.8	157.5	205	96	17.04	119	47.5	23.35	1.91	0.765	0.847	25900	0	0	4.7	1	0	0	1	3	0	T2N0M0	Ⅱ	2007-10-13	2015-07-26
		B3，B4	41.0856	135.323	Low	High	male	49	1	154.2	1.8	144.8	1	0	1	1	0	6.2	16.9	9.2	34.2	20.4	33.2	15	163.3	263	94	197	16.32	74	56.4	33.29	2.71	0.39	0.932	1000	0	0	3.5	1	0	0	1	2	1	T2N0M0	Ⅳ	2009-01-14	2015-04-23
		B7，B8	83.4995	108.732	High	Low	male	57	1	53.4	3	54.8	1	0	0	0	1	9.4	17.5	6.8	38.6	260.8	312.6	12.4	130.9	213.7	115	184	25.5	130	45.4	22.45	2.97	0.741	0.886	134000	0	0	4.8	1	0	0	0	3	1	T1N0M0	Ⅰ	2009-02-25	2015-04-22
		C5，C6	60.7662	128.932	Low	Low	male	55	1	67.4	2.2	2.2	1	0	0	1	1	8.1	22	9.3	39.3	154.8	119.4	14.7	169.7	201.1	173	175	25.72	71	34.1	18.58	2.01	0.432	0.715	1000	0	0	11	1	0	0	1	3	0	T3N0M1	Ⅳ	2009-03-18	2015-07-27
		C9，C10	64.1602	131.738	Low	Low	male	49	1	139.2	4.3	4.3	1	0	0	1	1	7.8	11.8	4.4	38	71.2	195.7	13.6	215.8	137.5	187	141	16.09	101	54.4	28.9	2.17	0.546	0.845	1000	0	1	3.1	1	0	0	0	3	0	T3N0M1	Ⅳ	2007-06-18	2014-08-12
		C11，C12	29.5455	144.044	Low	High	male	56	1	128.1	3	3	1	0	0	0	1	4.9	16.3	8.1	39.7	167.1	147.6	12.2	225	202.2	168	166	15.8	88	25.2	18.33	2.26	0.382	0.807	1000	0	0	2.1	1	0	0	0	3	1	T1N0M0	Ⅰ	2009-03-17	2014-08-11
		D3，D4	37.0909	136.756	Low	High	male	45	0	71.4	4.2	4.2	0	1	0	0	0	5.5	16.6	5.5	40.8	199.6	136.4	14.5	215.3	138.2	123	116	20.91	74	39.2	19.6	1.89	0.559	0.596	50	0	1	4	2	1	0	1	3	0	T2N0M1	Ⅳ	2009-03-23	2015-04-03
		D7，D8	35.3925	140.979	Low	High	female	33	1	84	3.4	3.4	1	0	0	1	0	5.9	20.4	6.5	41.7	58	93.9	13.8	175.5	278.5	80	204	17.78	123	24.6	34.76	2.9	0.711	1.195	1730	0	1	10.5	1	0	0	1	3	1	T3N0M1	Ⅳ	2009-09-28	2015-08-06
		D11，D12	50.45	116.17	Low	Low	male	49	1	14.8	1.7	13.6	1	0	0	1	1	7	8.5	4.5	45	12	17	13	157.2	288.7	100	76	20.24	61	40.8	29.6	3.15	0.409	0.756	1500	0	0	4	2	1	0	0	2	1	T3N0M0	Ⅲ	2007-11-19	2015-07-25
		D17，D18	65.405	135.146	Low	High	female	50	1	2.1	1.1	32.8	1	1	1	0	1	3.59	6.1	2.9	35.8	27.4	28.4	13.7	67	158	30	64	25.5	92	15.9	19.7	2.43	0.364	0.395	64000	0	0	2.4	1	0	0	0	2	1	T2N1M0	Ⅲ	2009-06-10	2010-11-15
		E3，E4	73.8971	121.342	Low	Low	male	63	1	67.2	3.6	3.6	1	0	0	1	0	4.3	10	5.1	39.5	90.3	83.3	13.8	99.7	204.8	84	77	19.82	91	26.3	22.22	2.87	0.53	0.601	18800	0	1	6.8	3	1	1	1	3	0	T2N0M1	Ⅳ	2011-01-04	2018-10-09
		E5，E6	73.8606	125.222	Low	Low	male	42	1	113.1	5.4	5.4	1	0	0	1	0	6.4	18.1	6.3	41.4	47.2	195.1	13	135.9	244.6	118	87	21.2	101	39.6	31.35	2.72	0.711	1.081	4920	0	1	8	2	1	0	0	2-3	1	T2N0M1	Ⅳ	2011-08-03	2018-04-16
		E7，E8	39.0771	136.628	Low	High	male	53	1	108.9	2.6	2.6	1	1	0	1	1	4.5	14.3	5.4	41.2	51.7	80.9	13.9	222.6	197.4	114	176	25.27	130	46.3	18.61	2.43	0.655	0.915	2180	0	1	9.8	1	0	0	1	3	1	T2N0M1	Ⅳ	2008-05-18	2013-08-13
		E11，E12	66.0168	132.06	Low	High	male	48	1	2.5	0.7	7	1	1	0	1	1	1.4	20.5	8.6	35	448.3	353.2	13.2	229.5	235.2	104	180	23.79	74	29.9	20.13	2.84	0.611	0.48	1500	0	0	4	1	0	0	1	2	0	T2N0M0	Ⅱ	2009-10-12	2016-04-28
		E15，E16	48.4186	134.332	Low	High	male	42	1	126.7	1.8	1.8	1	0	0	1	0	5	16.6	6.4	39.2	173.5	54.5	13.2	228.7	142.3	135	174	21.65	91	61.1	23.17	2.05	0.697	1.075	1000	0	1	9	1	0	0	0	3	0	T2N0M1	Ⅳ	2010-08-31	2016-08-22
		F1，F2	89.9533	105.206	High	Low	male	34	1	3.2	3.1	0.6	1	1	0	1	1	8.7	17.9	10.3	34.3	150.4	68.5	12	200.5	147.6	120	208	15.98	58	59	32.73	3.23	0.441	0.675	2000	0	0	3.4	2	0	0	1	3	0	T2N0M0	Ⅱ	2008-07-11	2015-07-25
		F3，F4	82.6695	122.002	High	Low	male	64	0	1.9	1.1	20.6	0	1	0	1	1	2	8.4	4	36	17	11	11.1	176.2	143.5	206	193	25.66	121	52.8	35.02	3.25	0.405	1.161	500	0	0	3	3	1	0	1	3	0	T3N0M0	Ⅲ	2009-11-04	2016-04-28
		F7，F8	62.4714	130.327	Low	Low	male	61	1	62.1	3.5	3.5	1	0	1	0	0	10.1	9.4	3.8	37.6	91.7	85.7	13	136.1	189.7	101	88	27.21	69	52.1	30.39	2.94	0.706	0.532	44800	0	1	6	1	0	0	1	3	1	T2N0M1	Ⅳ	2012-09-21	2018-11-06
		F9，F10	43.0147	137.476	Low	High	male	41	1	89.6	2.9	2.9	1	0	0	1	0	7.3	18.6	8.5	34.4	39.5	151.4	13.6	222.9	211.9	184	102	22.19	113	38.2	30.89	1.85	0.691	1.11	3090	0	1	5	1	0	0	0	4	0	T3N0M1	Ⅳ	2012-10-24	2018-08-14
		F11，F12	82.1496	108.915	Low	Low	male	40	1	61.7	3.6	3.6	1	0	0	1	0	10	9	3.4	34.5	43.4	197.6	14.1	139.9	218	104	171	15.54	95	49.1	29.4	2.74	0.713	.	1080	0	1	9.1	1	0	0	1	3	1	T2N0M1	Ⅳ	2006-04-15	2015-08-30
		F13，F14	48.3319	134.288	Low	High	male	55	1	65.7	2.1	2.1	1	0	0	0	0	8	14.7	4.7	39.5	118	70.8	12.9	161.8	277.2	179	195	17.55	109	38.4	24.31	2.67	0.642	0.382	1120	0	1	10	2	0	0	1	3	0	T3N0M1	Ⅳ	2012-03-09	2018-10-08
		F15，F16	40.7563	136.439	Low	High	male	48	1	152.6	5.2	5.2	1	0	0	1	0	4.9	29.6	11.8	38	150.8	47.7	13.5	150.6	233.7	172	84	23.01	92	32.8	30.21	3.46	0.714	0.406	1000	0	1	15	1	0	0	1	3	1	T2N0M1	Ⅳ	2012-07-26	2018-10-11
		G1，G2	73.0609	126.069	Low	Low	male	30	1	75.7	1.4	5.7	1	0	1	1	1	9.2	9	4.6	31.5	89	45	12.9	136.1	256.8	131	129	16.11	88	56.7	33.97	2.93	0.576	1.171	1000	0	0	3	>3	1	0	0	3	0	T2N0M0	Ⅱ	2011-05-06	2016-07-25
		G3，G4	74.5215	116.091	Low	Low	male	59	1	37.2	3.3	17.3	1	0	1	0	1	3.5	12.7	6.6	36	65	24	11.8	106.3	237.1	90	165	26.57	108	46	34.9	2.36	0.613	1.178	500	0	0	4	1	0	1	0	3	0	T2N0M0	Ⅱ	2008-12-19	2014-08-11
		G13，G14	71.0101	106.527	Low	Low	female	50	1	62	2.2	2.2	1	0	0	1	0	6.7	28.7	12.2	40.7	172.4	133.9	12.9	219.7	193.6	197	146	25.92	71	42.9	25.32	3.4	0.577	1.107	1000	0	1	8.3	1	0	0	0	3	0	T2N0M1	Ⅳ	2013-01-25	2018-10-21
		H7，H8	52.7411	124.381	Low	Low	male	64	0	1.9	1.1	20.6	0	0	0	1	1	6.2	8.4	4	38	17	11	11.1	138.5	186	186	100	16.11	119	46.3	19.53	2.04	0.551	0.628	4190	0	0	3	3	1	0	0	3	1	T3N0M0	Ⅲ	2009-04-08	2015-11-15
		H11，H12	102.05	123.661	High	Low	male	33	1	5071	2.2	16.4	1	0	1	1	1	7.2	17.6	9.9	32.7	190	353	14	121.3	266.3	198	134	20.22	77	46.5	21.24	2.87	0.488	0.72	1000	0	0	2.6	>3	1	0	0	3	0	T2N0M0	Ⅱ	2009-04-24	2015-09-25
		H15，H16	97.4794	102.726	High	Low	male	55	1	37	4.4	20	1	0	0	1	1	5.8	12	5.6	42	33.5	25.6	11.6	159.4	258.4	210	124	24.59	87	28.3	19.25	3.17	0.483	1.134	1000	0	0	3	3	1	0	1	3	0	T3N0M0	Ⅲ	2009-03-18	2016-04-29
		I1，I2	36.1547	137.194	Low	High	male	25	1	72566	1.3	24.6	1	1	0	0	1	12.1	23.2	11.5	32.2	25	36	11.9	177.4	175.4	170	156	21.68	118	58.6	18.06	3.15	0.398	0.343	1000	0	0	19.1	>3	1	1	0	3	0	T3N0M0	Ⅲ	2009-05-25	2016-04-28
		I3，I4	48.7608	130.67	Low	Low	male	50	1	148.1	1.5	1.5	1	0	1	0	0	1.5	13.5	4.7	39.5	114	115.6	12.4	128.3	196.9	153	101	19.56	94	36.6	20.15	2.94	0.396	0.699	3520000	0	1	5	1	0	0	0	4	0	T2N0M1	Ⅳ	2012-06-19	2018-04-01
		I5，I6	102.147	105.012	High	Low	male	51	1	3988	4.7	2.2	1	0	1	1	1	3.9	7.7	3.5	36.2	20	24	11.2	187.9	253.7	81	107	16.82	122	53.4	26.34	2.64	0.699	0.785	50	1	0	10	1	0	0	1	4	0	T3N0M0	Ⅲ	2009-07-24	2019-05-17
		I7，I8	67.2342	131.098	Low	Low	male	50	1	86.8	2	2	1	0	0	0	1	11.9	34.9	17	34.5	116.2	73.3	12.5	198.7	260	79	111	19.38	129	55.9	26.6	1.91	0.786	0.912	1000	0	1	16.4	1	0	0	1	4	0	T2N0M1	Ⅳ	2014-07-17	2019-04-21
		I9，I10	70.1259	128.771	Low	Low	male	73	1	64.5	3.8	3.8	1	0	0	1	0	5.1	18.8	8.3	38	217.1	63	14.2	157	207	207	75	26.01	79	57.7	30.74	1.83	0.536	0.981	1000	0	1	16.8	1	0	0	1	3	0	T2N1M1	Ⅳ	2013-11-28	2016-04-28
		I11，I12	53.9565	128.916	Low	Low	male	47	1	4.5	2.6	3.7	1	1	0	1	1	2.6	11.5	6.3	35.7	109	35	12.8	222	229.8	105	185	26.25	97	30.9	19.77	3.03	0.552	0.788	1000	0	0	2.6	>3	1	0	1	3	0	T2N0M0	Ⅱ	2009-06-11	2016-08-22
		I13，I14	56.0346	129.609	Low	Low	male	62	1	85.4	2.1	2.1	1	0	0	1	0	2.7	17	6	36.7	139.4	84.8	12.3	214.3	213.4	137	197	19.14	74	37.8	24.38	2.38	0.544	0.777	1000	0	1	10.3	1	0	0	1	4	1	T2N0M1	Ⅳ	2014-03-18	2019-05-17
		I17，I18	49.4584	119.35	Low	Low	male	63	1	85.9	2.1	2.1	1	0	0	0	1	6.4	10	5.6	47.5	133.3	75.9	13.6	209.7	292.6	98	78	15.97	126	37.2	23.38	3.22	0.403	1.115	3070	0	1	6.2	1	0	1	1	3	0	T2N0M1	Ⅳ	2014-03-27	2019-05-17
		J3，J4	85.8822	128.05	High	Low	male	26	1	186978	3.1	12.6	1	1	0	1	1	1.8	11.1	5.6	36.6	36	31	15.3	216.2	149.7	189	183	23.9	63	51.3	22.23	2.65	0.397	0.423	50	1	0	10	2	1	1	1	3	0	T3N0M0	Ⅲ	2009-09-21	2015-02-03
		J7，J8	47.5991	134.861	Low	High	male	54	1	47.3	5	5	1	0	0	1	0	7.7	16.9	5.4	38.8	195.9	192.4	12.2	114.6	223.6	204	159	16.91	87	31.9	27.66	2.49	0.614	1.039	8150	0	1	1.8	1	0	0	1	3	0	T2N0M1	Ⅳ	2009-10-16	2016-02-19
		J11，J12	44.8667	132.062	Low	High	male	52	1	25178	1.4	11.1	1	0	0	1	1	5.9	16.8	5.2	35.4	57	28	12	104.5	219.7	86	166	22.64	108	53.3	31.04	2.16	0.692	0.443	1000	0	0	5	1	0	0	1	3	0	T2N0M0	Ⅱ	2009-11-04	2018-09-25
		J13，J14	82.2388	128.005	Low	Low	male	41	1	8.3	1.8	6.4	1	0	0	0	1	10.4	11.9	5.9	35.6	298	30	12.4	204.2	134.7	89	170	21.04	77	47	26.07	2.02	0.753	0.767	13700000	0	0	2.5	>3	0	1	1	3	0	T3N0M0	Ⅲ	2009-08-05	2014-08-12
		J17，J18	122.465	102.779	High	Low	male	59	1	64.5	3.4	3.4	1	0	0	0	1	8.1	19	8.3	39.5	29	178.7	14.7	102	152.1	189	106	26.86	99	56.9	24.4	3.43	0.552	0.855	1720	0	1	3	1	0	1	0	3	0	T1N0M1	Ⅳ	2012-12-24	2016-10-25
[truncated: 319 more columns]

## Sheet: Figure7
Figure7B
		Intensity of PIP4K2A-L			Intensity of PIP4K2A-S			PSI=L/(L+S)			Mean	SEM	P Value
		Exp.1	Exp.2	Exp.3	Exp.1	Exp.2	Exp.3	Exp.1	Exp.2	Exp.3			Parental+Scrambled VS Parental+IGF2BP3-D	SLC27A5-KO+Scrambled VS SLC27A5-KO+IGF2BP3-D
	Parental+Scrambled	13265.8	15286.4	8377.23	5023.67	9424.15	4925.94	0.725324	0.618619	0.629717	0.657887	0.0479002	0.00423879	0.00411365
	Parental+IGF2BP3-D	25057.5	22935.6	28920.6	1821.97	3456.44	4293.33	0.932217	0.869035	0.870737	0.890663	0.0293914
	SLC27A5-KO+Scrambled	10736.7	7926.96	13666.9	16677.3	14880.7	10330.7	0.391651	0.347556	0.569511	0.436239	0.0959411
	SLC27A5-KO+IGF2BP3-D	20760.1	25712.2	17663.8	2534.72	5696.71	1390.62	0.89119	0.818628	0.927018	0.878945	0.0450893
Figure 7C
Figure7F
	Cell	SNU449
		Parental		SLC27A5-KO
		Scrambled	IGF2BP3-D	Scrambled	IGF2BP3-D
	Number of migration cells	105	78	189	57
		90	87	180	48
		99	90	195	54
	Mean	98	85	188	53
	SEM	6.16441	5.09902	6.16441	3.74166
	P Value	0.0831129		0.0005
Figure7G
	Cell	HepG2
		Parental		SLC27A5-KO
		Scrambled	IGF2BP3-D	Scrambled	IGF2BP3-D
	Number of migration cells	60	24	120	27
		69	30	108	33
		75	36	114	45
	Mean	68	30	114	35
	SEM	6.16441	4.89898	4.89898	7.48331
	P Value	0.00240994		0.000236282
Figure7H
	Cell		SNU449
			Parental		SLC27A5-KO
			Scrambled	IGF2BP3-D	Scrambled	IGF2BP3-D
	Wound closure(%)		45	27	60	42
			38	30	65	44
			40	32	57	38
	Mean		41	29.6667	60.6667	41.3333
	SEM		2.94392	2.0548	3.29983	2.49444
	P Value	Parental+Scrambled VS Parental+IGF2BP3-D	0.0111224
		SLC27A5-KO+Scrambled VS SLC27A5-KO+IGF2BP3-D	0.00271577
		Parental+IGF2BP3-D VS SLC27A5-KO+IGF2BP3-D	0.026957
Figure7I
	Cell		HepG2
			Parental		SLC27A5-KO
			Scrambled	IGF2BP3-D	Scrambled	IGF2BP3-D
	Wound closure(%)		45	30	60	40
			40	25	58	38
			42	33	62	42
	Mean		42.3333	29.3333	60	40
	SEM		2.0548	3.29983	1.63299	1.63299
	P Value	Parental+Scrambled VS Parental+IGF2BP3-D	0.00910782
		SLC27A5-KO+Scrambled VS SLC27A5-KO+IGF2BP3-D	0.000255217
		Parental+IGF2BP3-D VS SLC27A5-KO+IGF2BP3-D	0.0148873
Figure7K
			Parental+Scrambled	Parental+IGF2BP3-D	SLC27A5-KO+Scrambled	SLC27A5-KO+IGF2BP3-D
	Number of metastatic nodules		5	2.5	12	6
			5.5	3	15	7
			6	3.3	13	7.4
			4	5	12	6.7
			3	2.8	14	6
			6	4	11	8.5
	Mean		4.91667	3.43333	12.8333	6.93333
	SEM		1.09608	0.841955	1.34371	0.863456
	P Value	P+shC vs KO+shC	0.0003
		KO+shC vs KO+shP-S	0.0009

## Sheet: Figure S1
Figure S1A
	Cell	PLC/PRF/5		MHCC-97H
		AdGFP	AdSLC27A5	AdGFP	AdSLC27A5
	Wound closure(%)	50	27	60	42
		45	30	65	44
		53	32	57	38
	Mean	49.3333	29.6667	60.6667	41.3333
	SEM	3.29983	2.0548	3.29983	2.49444
	P Value	0.00201938		0.00271577
Figure S1B
Figure S1C
	Cell	HepG2		SNU449
		Parental	SLC27A5-KO	Parental	SLC27A5-KO
	Wound closure(%)	14.5773	35.9249	25.2229	52.6733
		22.4182	42.6587	33.6879	60.4574
		19.0872	39.1069	25.2879	59.9679
	Mean	18.6942	39.2302	28.0662	57.6995
	SEM	3.21309	2.75042	3.9752	3.55972
	P Value	0.0024		0.00142011
Figure S1D
	Cell	PLC/PRF/5		MHCC-97H
		AdGFP	AdSLC27A5	AdGFP	AdSLC27A5
	Cell Numbers(per field)	32	11	57	28
		36	15	50	20
		28	13	60	19
	Mean	32	13	55.6667	22.3333
	SEM	3.26599	1.63299	4.18994	4.02768
	P Value	0.00181674		0.00125621
Figure S1E
	Cell	HepG2		SNU449
		Parental	SLC27A5-KO	Parental	SLC27A5-KO
	Cell Numbers(per field)	14	35	21	56
		20	33	22	67
		12	30	25	53
	Mean	15.3333	32.6667	22.6667	58.6667
	SEM	3.39935	2.0548	1.69967	6.01849
	P Value	0.00350117		0.0012

## Sheet: Figure S2
Figure S2B

## Sheet: Figure S3
Figure S3A
	Cell		PLC/PRF/5									Mean			SEM			P Value
	Group		Vector			Flag-SLC27A5WT			Flag-SLC27A5S296A			Vector	Flag-SLC27A5WT	Flag-SLC27A5S296A	Vector	Flag-SLC27A5WT	Flag-SLC27A5S296A	Vector	Flag-SLC27A5WT	Vector	Flag-SLC27A5S296A
	Absorbance at 450nm	1d	0.23	0.21	0.25	0.21	0.26	0.24	0.23	0.21	0.25	0.23	0.236667	0.23	0.0163299	0.020548	0.0163299	<0.001		0.0019
		2d	0.33	0.31	0.49	0.28	0.31	0.3	0.31	0.35	0.37	0.376667	0.296667	0.343333	0.0805536	0.0124722	0.0249444
		3d	0.7	0.63	0.68	0.45	0.57	0.53	0.58	0.61	0.64	0.67	0.516667	0.61	0.0294392	0.0498888	0.0244949
		4d	1.13	1.05	1.02	0.74	0.79	0.81	0.94	0.97	0.9	1.06667	0.78	0.936667	0.046428	0.0294392	0.0286744
		5d	1.59	1.74	1.67	1.03	1.09	1.15	1.35	1.29	1.26	1.66667	1.09	1.3	0.0612826	0.0489898	0.0374166
Figure S3B
	Cell		MHCC-97H									Mean			SEM			P Value
	Group		Vector			Flag-SLC27A5WT			Flag-SLC27A5S296A			Vector	Flag-SLC27A5WT	Flag-SLC27A5S296A	Vector	Flag-SLC27A5WT	Flag-SLC27A5S296A	Vector	Flag-SLC27A5WT	Vector	Flag-SLC27A5S296A
	Absorbance at 450nm	1d	0.21	0.22	0.26	0.23	0.25	0.25	0.23	0.26	0.27	0.23	0.243333	0.253333	0.0216025	0.00942809	0.0169967	<0.001		0.0049
		2d	0.31	0.33	0.37	0.28	0.31	0.32	0.36	0.34	0.32	0.336667	0.303333	0.34	0.0249444	0.0169967	0.0163299
		3d	0.6	0.59	0.66	0.43	0.52	0.55	0.52	0.55	0.58	0.616667	0.5	0.55	0.0309121	0.0509902	0.0244949
		4d	1.06	1.08	1.18	0.76	0.78	0.83	0.9	0.94	0.92	1.10667	0.79	0.92	0.0524934	0.0294392	0.0163299
		5d	1.66	1.75	1.59	1.01	1.12	1.13	1.39	1.24	1.29	1.66667	1.08667	1.30667	0.0654896	0.054365	0.062361
Figure S3C
	Cell		PLC/PRF/5			MHCC-97H
			Vector	Flag-SLC27A5WT	Flag-SLC27A5S296A	Vector	Flag-SLC27A5WT	Flag-SLC27A5S296A
	Number of colonies		82	28	51	162	76	119
			79	25	51	161	86	122
			89	36	59	173	67	113
	Mean		83.3333	29.6667	53.6667	165.333	76.3333	118
	SEM		4.18994	4.6428	3.77124	5.4365	7.7603	3.74166
	P Value	Vector	0.000264524			0.0002
		Flag-SLC27A5WT
		Vector	0.00174069			0.0005
		Flag-SLC27A5S296A
Figure S3D
	Cell		PLC/PRF/5			MHCC-97H
			Vector	Flag-SLC27A5WT	Flag-SLC27A5S296A	Vector	Flag-SLC27A5WT	Flag-SLC27A5S296A
	Wound closure(%)		54	25	37	58	26	38
			65	30	38	57	24	36
			64	24	40	50	24	39
	Mean		61	26.3333	38.3333	55	24.6667	37.6667
	SEM		4.96655	2.62467	1.24722	3.55903	0.942809	1.24722
	P Value	Vector	0.0009			0.0003
		Flag-SLC27A5WT
		Vector	0.0033			0.0029
		Flag-SLC27A5S296A
Figure S3E
	Cell		PLC/PRF/5			MHCC-97H
			Vector	Flag-SLC27A5WT	Flag-SLC27A5S296A	Vector	Flag-SLC27A5WT	Flag-SLC27A5S296A
	Cell Numbers (per field)		60	14	40	71	21	39
			67	18	35	76	26	43
			70	22	28	84	29	40
	Mean		65.6667	18	34.3333	77	25.3333	40.6667
	SEM		4.18994	3.26599	4.92161	5.35413	3.29983	1.69967
	P Value	Vector	0.0002			0.0003
		Flag-SLC27A5WT
		Vector	0.0024			0.0008
		Flag-SLC27A5S296A

[truncated: 9 more sheets: Figure S4, Figure S5, Figure S6, Figure S7, Figure S8, Figure S9, Figure S10, Figure S11, Figure S12]
